# Supplementary material for: Mutant mice with rod-specific VPS35 deletion exhibit retinal α-synuclein pathology-associated degeneration
Source: Nat Commun. 2024 Jul 23;15:5970. doi: 10.1038/s41467-024-50189-0 (PMC11266608; doi:10.1038/s41467-024-50189-0)
Supplement: Supplementary file 9 — Source Data [file 41467_2024_50189_MOESM9_ESM.xlsx]

## Sheet: Fig 1d
	AUF
Animal	Ctrl GCL	KO GCL	Ctrl IPL	KO IPL	Ctrl INL	KO INL	Ctrl OPL	KO OPL	Ctrl IS	KO IS	Ctrl ONL	KO ONL
1	89.6027	54.3448	128.801	131.843	27.8195	33.0676	60.4741	67.7931	38.9707	14.2565	20.9269	15.814
2	74.0162	71.7924	132.839	101.411	32.1398	30.4892	71.9005	55.6476	35.1588	12.9125	13.6122	10.9663
3	66.7541	77.9117	147.801	123.051	32.1398	38.4383	67.6654	65.1884	34.428	14.9305	11.5145	11.7472
Ave	76.791	68.0163	136.48	118.769	30.6997	33.9984	66.68	62.8763	36.1858	14.0332	15.3512	12.8425
SD	11.6743	12.2288	10.0097	15.6616	2.49432	4.05548	5.7766	6.39433	2.43927	1.02734	4.94126	2.60286
p	0.419503		0.174186		0.296347		0.487162		0.000131652		0.480009
	Animal	1	2	3
	Ctrl GCL	89.6027	74.0162	66.7541
	KO GCL	54.3448	71.7924	77.9117
	Ctrl IPL	128.801	132.839	147.801
	KO IPL	131.843	101.411	123.051
	Ctrl INL	27.8195	32.1398	32.1398
	KO INL	33.0676	30.4892	38.4383
	Ctrl OPL	60.4741	71.9005	67.6654
	KO OPL	67.7931	55.6476	65.1884
	Ctrl IS	38.9707	35.1588	34.428
	KO IS	14.2565	12.9125	14.9305
	Ctrl ONL	20.9269	13.6122	11.5145
	KO ONL	15.814	10.9663	11.7472

## Sheet: Fig 1e
ONL thickness (um) 1 Month	Ctrl Distance from ONH (um)														ONL thickness (um) 1 Month	KO Distance from ONH (um)
Animal	-1800	-1500	-1200	-900	-600	-300	0	300	600	900	1200	1500	1800		Animal	-1800	-1500	-1200	-900	-600	-300	0	300	600	900	1200	1500	1800
1	47.59	50.35	53.52	55.74	58.43	48.89	0	58.14	54.13	52.26	50.23	47.82	43.5		1	41.78	42.71	50.92	45.33	49.98	51.69	0	53.4	57.13	52.91	45.12	41.64	40.03
2	30.9	38.77	45.75	47.33	49.6	51.29	0	51.04	50.74	48.52	45.23	37.3	37.01		2	42.41	45.18	53.01	47.83	54.23	57.22	0	56.8	52.38	43.83	44.88	40.76	38.78
3	37.41	44.76	44.19	46.14	47.64	45.1	0	46.7	50.57	48.24	44.43	42.89	41.43		3	46.7	50.31	49.57	46.74	51.3	54.52	0	49.66	60.63	51.43	43.63	41.48	39.7
Mean	38.6333	44.6267	47.82	49.7367	51.89	48.4267	0	51.96	51.8133	49.6733	46.63	42.67	40.6467		Mean	43.63	46.0667	51.1667	46.6333	51.8367	54.4767	0	53.2867	56.7133	49.39	44.5433	41.2933	39.5033
SD	8.41198	5.79115	4.99759	5.23298	5.74796	3.1209	0	5.77522	2.00809	2.24449	3.14325	5.26345	3.31515		SD	2.67729	3.87681	1.73321	1.25341	2.17523	2.76525	0	3.57135	4.14075	4.87163	0.800021	0.468757	0.647791
																												P=0.5887
ONL thickness (um) 3 Month	Distance from ONH (um)															Distance from ONH (um)
Animal	-1800	-1500	-1200	-900	-600	-300	0	300	600	900	1200	1500	1800		Animal	-1800	-1500	-1200	-900	-600	-300	0	300	600	900	1200	1500	1800
1	44.69	45.03	53.09	50.85	54.32	53.4	0	52.37	50.55	51.38	46.56	43.71	39.11		1	31.57	36.58	38.99	42.61	42.37	46.77	0	39.53	39.71	38.86	36.15	28.99	31.01
2	43.73	47.68	49.23	50.71	53.13	53.05	0	48.09	48.36	47.62	45.92	40.16	38.61		2	38.19	39.89	40.68	44	48.22	46.85	0	45.25	48.74	37.65	36.61	37.62	36.14
3	36.71	44.01	47.43	51.08	51.32	54.11	0	59.35	52.73	49.66	46.37	43.22	36.35		3	30.2	39.31	44.25	48.16	49.15	48.82	0	48.83	47.3	44.47	38.92	36.4	30.34
Mean	41.71	45.5733	49.9167	50.88	52.9233	53.52	0	53.27	50.5467	49.5533	46.2833	42.3633	38.0233		Mean	33.32	38.5933	41.3067	44.9233	46.58	47.48	0	44.5367	45.25	40.3267	37.2267	34.3367	32.4967
SD	4.35665	1.89437	2.8918	0.186815	1.51064	0.540093	0	5.6837	2.185	1.88227	0.328684	1.92381	1.47056		SD	4.27281	1.76755	2.68541	2.88791	3.6755	1.16116	0	4.69086	4.8515	3.63888	1.4844	4.67036	3.17295
																												P=0.0001
ONL thickness (um) 6 Month	Distance from ONH (um)															Distance from ONH (um)
Animal	-1800	-1500	-1200	-900	-600	-300	0	300	600	900	1200	1500	1800		Animal	-1800	-1500	-1200	-900	-600	-300	0	300	600	900	1200	1500	1800
1	28.08	38.69	39.84	42.27	42.29	44.2	0	43.82	41.08	43.28	42.88	37.79	28.82		1	15.1	25	23.71	24.38	23.29	25.07	0	25.66	22.28	26.98	21.68	20.87	15.95
2	30.3	31.64	37.13	45.57	50.09	52.82	0	44.93	46.24	42	38.08	39.4	31.93		2	14.95	25.03	29.02	29.87	32.2	31.12	0	28.84	30.36	23.25	21.5	16.71	7.55
3	32.73	36.46	38.09	39.37	40.57	41.01	0	51.6	47.27	40.64	42.91	42.14	29.95		3	17.86	24.46	27.51	24.54	24.39	27.13	0	29.55	26.42	21.43	18.05	14.94	6.09
Mean	30.37	35.5967	38.3533	42.4033	44.3167	46.01	0	46.7833	44.8633	41.9733	41.29	39.7767	30.2333		Mean	15.97	24.83	26.7467	26.2633	26.6267	27.7733	0	28.0167	26.3533	23.8867	20.41	17.5067	9.86333
SD	2.32579	3.60342	1.37406	3.10215	5.07328	6.10951	0	4.20812	3.31669	1.3202	2.77998	2.19933	1.57424		SD	1.63851	0.32078	2.73606	3.12449	4.85788	3.07588	0	2.07158	4.04041	2.82925	2.0458	3.04421	5.32152
																												P=0.0001
ONL thickness (um) 9 Month	Distance from ONH (um)															Distance from ONH (um)
Animal	-1800	-1500	-1200	-900	-600	-300	0	300	600	900	1200	1500	1800		Animal	-1800	-1500	-1200	-900	-600	-300	0	300	600	900	1200	1500	1800
1	27.01	38.87	45.24	42.03	44.07	46.73	0	41.8	38.46	44.05	45.69	33.55	25.14		1	14	16.77	19.1	17.74	18.06	21.41	0	16.39	16.13	19.95	15.01	12.76	0
2	30.87	39.69	44.63	47.81	48.39	42.55	0	40.29	41.97	45.65	42.96	38.07	35.38		2	0	6.82	5.54	12.3	11.72	12.81	0	13.26	7.95	10.19	5.78	4.63	0
3	45.43	44.42	41.12	43.39	46.01	42.76	0	44.57	43.32	46.62	42.88	45.52	36.79		3	8.92	17.36	20.22	18.83	18.13	15.32	0	17.13	17.27	14.76	14.78	11.76	8.48
Mean	34.4367	40.9933	43.6633	44.41	46.1567	44.0133	0	42.22	41.25	45.44	43.8433	39.0467	32.4367		Mean	7.64	13.65	14.9533	16.29	15.97	16.5133	0	15.5933	13.7833	14.9667	11.8567	9.71667	2.82667
SD	9.71416	2.99577	2.22361	3.02199	2.16373	2.35504	0	2.17069	2.50872	1.29781	1.59976	6.04447	6.3583		SD	7.08723	5.92231	8.1714	3.49816	3.68077	4.42245	0	2.05432	5.08387	4.88328	5.2638	4.43347	4.89593
																												P=0.0001

## Sheet: Fig. 2a b
Scotopic a-wave amplitude (µV)											Scotopic b-wave amplitude (µV)
1 month		3 month		6 month		9 month					1 month		3 month		6 month		9 month
Ctrl	KO	Ctrl	KO	Ctrl	KO	Ctrl	KO				Ctrl	KO	Ctrl	KO	Ctrl	KO	Ctrl	KO
386.7	372.3	263.9	201	254.9	44.86	219.4	10.95				1107	844.7	685.1	709.6	709.1	253.7	607.1	34.65
357.7	373.8	247.7	228.5	264	59.09	233.3	4.88				1054	873.9	658	775.8	768.6	315.6	666.6	28.21
335.1	330.1	254	207.5	194.7	85.09	210.2	21.52				976.3	794.7	723.2	633.2	530.5	378	603.3	114.8
354.9	348.7	247.2	188.7	202.4	66.64	267.9	16.99				1010	818.5	724.5	581.1	636.3	393	761.9	127.7
384.1	327.5	240.8	185.8	283.1	90.27	253	55.04				949.7	894.1	654.7	677.8	789.6	398.3	722.3	232.9
390.9	328.1	325.3	190.2	148.5	83.87	152.4	38.42				914.5	1039	845.5	661.6	615.7	431.9	570.8	218.5
419.6	327.6	291.6	75.49	178.4	76.56	238.9	24.88				1126	797.9	833.7	308.3	477.9	310.2	768.8	69.89
443.6	314.2	297.1	72.89	189.3	68.91	229.4	25.46				1145	833.2	831.9	310	533.7	336.4	711.7	66.72
379.8	305.8	293.6	136.9	236.1	70.58	267.6	16.83				972.5	927.4	769.3	464.4	678.1	361.8	725.7	42.09
436.3	320.6	257.2	114.5	229.6	47.82	299.5	16.37				1155	958.2	663.2	419.7	687.4	291	804.5	41.3
318.9	171.5	277	68.7	256.6	10.7	252.4	5.72				875.9	536.3	786.1	278.7	567.3	6.966	727.1	19.88
262	181.3	292.1	91.94	218.9	10.4	227	7.904				730.4	574	818.5	394.9	483.5	37.57	641.1	18.39
349.9	326.2	336.2	131.6	252.9	48.06	270.9	1.978				943.8	813.4	905.8	495.3	681.9	209.4	870.3	11.25
355.9	316.8	320	131.5	214.7	67.73	242.5	4.144				983.5	839.9	887.8	496.1	611.3	322.3	785.3	3.2
387	194.6	303.4	181		75.06						1007	485.7	880.3	585.8		310.2
372.8	278.6	334.5	169.3		82.58						967.9	783	965.5	545.7		340.8
352.6		264.5	192.5								957.4		646.1	517
370.8		254.2	188.9								978		613	524.3
		243.3	177										680	540.8
		247.6	162.9										684.7	451.9
			184.3											587.6
			180.3											534.6
			126.9											458.7
			134.9											483.1
Mean
369.922	301.106	279.56	155.134	223.15	61.7638	240.314	17.9347				991.883	800.869	762.845	518.167	626.493	293.571	711.893	73.5343
P
Ctrl vs KO （1m）		Ctrl vs KO（3m）		Ctrl vs KO（6m）		Ctrl vs KO（9m）					Ctrl vs KO （1m）		Ctrl vs KO（3m）		Ctrl vs KO（6m）		Ctrl vs KO（9m）
0.000668308		5.1247e-13		2.93812e-14		2.35468e-18					0.000122563		2.95187e-06		5.75963e-09		6.95799e-18
Photopic b-wave amplitude (µV)
1 month		3 month		6 month		9 month
Ctrl	KO	Ctrl	KO	Ctrl	KO	Ctrl	KO
235.9	274.5	216.8	246.7	207.8	145.3	199.3	19.62
250.6	321.5	223.3	266.1	221.2	166	228.1	17.88
344.8	336.3	243.7	199.2	182.2	221.8	288.3	106.1
314.5	328	247	200.3	225.1	258.4	309	108.2
264.4	307	302.5	234.4	244.4	203.5	199.5	150.8
293.8	330.4	276.5	218.5	356.9	224.2	238.4	162.3
325.1	231.7	262.1	137.6	189	210.2	263.8	94.01
342.4	242.8	261	131.7	180.7	191.9	224.7	84.86
256.1	295.1	279.6	247.6	212.4	212.9	290.3	54.16
295.9	312.8	245.8	231.5	174.1	184.7	289.2	64.24
299.2	170.9	250.9	183.8	186.7	10.5	254.1	31.78
272.4	199.9	262.5	201.1	169.4	24.77	194.7	29.11
358.2	274.1	281.3	232	204.5	144.2	249.6	4.23
339.6	247.6	267.2	229.6	187.4	214.8	250	12.81
345.5	198	255.9	247		186.5
329.8	250.1	308.5	227.6		196.9
403.2		315.9	212.1
368.2		284.3	222.6
		236.7	251.6
		263.5	196.9
			225.6
			222.2
			216.8
			225.5
Mean
313.311	270.044	264.25	217	210.129	174.786	248.5	67.15
P
Ctrl vs KO （1m）		Ctrl vs KO（3m）		Ctrl vs KO（6m）		Ctrl vs KO（9m）
0.0146462		4.27043e-06		0.114476		5.29834e-11

## Sheet: Fig 2c
Ctrl Animal	Image	Ribeye puncta/1000um2 OPL		KO Animal	Image	Ribeye puncta/1000um2 OPL
1	1	144.34		1	1	91.8065
	2	139.937			2	98.6842
	3	150.144			3	111.233
2	1	139.797		2	1	97.337
	2	113.222			2	116.038
	3	117.808			3	113.889
3	1	111.72		3	1	94.6691
	2	159.213			2	86.1789
	3	125.296			3	87.6494
Mean		133.498		Mean		99.7206
SD		17.0875		SD		11.3111
p		0.000146278

## Sheet: Fig 2d
Ctrl	D/C		Ctrl	KO		Ave
Mouse 1	0.768924		0.73974	0.595374		0.701162
	0.714789		0.719337	0.540166
	0.735507		0.644409	0.627688
Mouse2	0.798137
	0.737037		Normalized Final data
	0.622837		Ctrl	KO
Mouse 3	0.603499		1.05502	0.849124
	0.65896		1.02592	0.770387
	0.670769		0.919059	0.895211
KO
Exp1	0.65798
	0.534615
	0.593525
Exp2	0.521429
	0.541818
	0.557252
Exp3	0.647727
	0.634686
	0.600649
		Figur 2d
		Ctrl	KO
		1.05502	0.849124
		1.02592	0.770387
		0.919059	0.895211
	Average	1±0.04	0.838±0.03
		p = 0.0426
		Note: 3 mice each group; Two-tailed Student's T-test.
	MEAN	1	0.838241
	SD	0.0715913	0.0631194
	SEM	0.0413344	0.0364431

## Sheet: Fig. 3c
3-month-old mouse
Rhodopsin		PRPH2		ABCA4		IRBP		PDE6
Ctrl	KO	Ctrl	KO	Ctrl	KO	Ctrl	KO	Ctrl	KO
0.887101	0.213036	0.930324	0.378282	0.795804	0.502038	0.683963	0.528196	0.756699	0.524412
1.02608	0.121901	0.970584	0.249872	0.956978	0.302267	1.14253	0.54608	1.33983	0.450604
1.08682	0.189156	1.09909	0.311012	1.24722	0.350966	1.17351	0.390234	0.903466	0.481467
p = 0.0002		p = 0.0004		p = 0.0133		p = 0.0366		p = 0.0434
Note: 3 mice each group; Two-tailed Student's T-test.

## Sheet: Fig 3 e f
Animal Ctrl	EEA1 puncta in IS counts/1000um2			Animal Ctrl	Image	lamp1/1000um2 in IS	LC3/1000um2 in IS	lamp1/1000um2 in OPL	LC3/1000um2 in OPL		Animal Ctrl	CD63/1000um2 IS	CD63/1000um2 OPL
1	63.4647			1	1	14.7051	14.9774	44.9459	13.7335		1	0.147471	17.7898
2	89.6618				2	18.982	18.0329	68.6854	24.3261		2	0.235719	60.0616
3	108.699			2	1	20.8835	24.6128	11.0778	18.9904		3	3.52877	90.956
Mean	87.2753				2	38.9865	43.9071	10.324	5.89942		Mean	1.30399	56.2691
SD	22.7116			3	1	24.3781	6.56333	72.6956	21.001		SD	1.92723	36.7303
					2	18.4292	2.38897	86.4332	29.8881
				Mean		22.7274	18.4137	49.027	18.9731
				SD		8.57137	14.8157	32.5595	8.36994
Animal KO											Animal KO
1	15.1558										1	33.4911	95.6698
2	8.99386			Animal KO	Image						2	36.9909	102.018
3	9.67321			1	1	38.8189	79.7122	130.036	49.5764		3	31.2128	102.131
Mean	11.2743				2	49.5257	65.2088	126.899	64.7445		4	30.3811	107.298
SD	3.37859			2	1	47.3355	81.0441	161.785	61.4185		Mean	33.019	101.779
p	0.0045846				2	44.5243	66.9095	152.858	75.6645		SD	2.95634	4.75976
				3	1	41.1494	186.818	58.6661	47.5671		p	1.73286e-05	0.0523169
					2	55.2643	227.581	96.2944	57.7766
				Mean		46.103	117.879	121.09	59.4579
				SD		5.954	70.6722	38.1854	10.3567
				p		0.00026683	0.00707236	0.00556132	2.19213e-05

## Sheet: Fig. 3g
Photopic b-wave amplitude (µV)
1 month		3 month		6 month		9 month
Ctrl	KO	Ctrl	KO	Ctrl	KO	Ctrl	KO
235.9	274.5	216.8	246.7	207.8	145.3	199.3	19.62
250.6	321.5	223.3	266.1	221.2	166	228.1	17.88
344.8	336.3	243.7	199.2	182.2	221.8	288.3	106.1
314.5	328	247	200.3	225.1	258.4	309	108.2
264.4	307	302.5	234.4	244.4	203.5	199.5	150.8
293.8	330.4	276.5	218.5	356.9	224.2	238.4	162.3
325.1	231.7	262.1	137.6	189	210.2	263.8	94.01
342.4	242.8	261	131.7	180.7	191.9	224.7	84.86
256.1	295.1	279.6	247.6	212.4	212.9	290.3	54.16
295.9	312.8	245.8	231.5	174.1	184.7	289.2	64.24
299.2	170.9	250.9	183.8	186.7	10.5	254.1	31.78
272.4	199.9	262.5	201.1	169.4	24.77	194.7	29.11
358.2	274.1	281.3	232	204.5	144.2	249.6	4.23
339.6	247.6	267.2	229.6	187.4	214.8	250	12.81
345.5	198	255.9	247		186.5
329.8	250.1	308.5	227.6		196.9
403.2		315.9	212.1
368.2		284.3	222.6
		236.7	251.6
		263.5	196.9
			225.6
			222.2
			216.8
			225.5
	LC3I		LC3II
	Ctrl	KO	Ctrl	KO
	1.15681	1.01571	0.815574	1.88365
	0.929718	0.826994	1.10315	1.58284
	0.913475	0.872957	1.08128	1.37345
	ns		p = 0.0246
	Note: Two-tailed Student's T-test, 3 mice each group.
mean	1	0.90522	1	1.61332

## Sheet: Fig 5b
p-aSynuclein
Animal Ctrl	1	2	3
Area	counts/1000um2	counts/1000um2	counts/1000um2	Mean	SD
GCL	11.2631	7.01151	8.65378	8.97612	2.14402
IPL	1.73743	1.27153	0.918882	1.30928	0.410578
INL	5.19364	3.28158	4.98908	4.4881	1.04987
OPL	4.5972	4.99641	0.243111	3.27891	2.63664
ONL	0.386782	2.62359	0.282551	1.09764	1.32254
Animal KO	1	2	3
Area	counts/1000um2	counts/1000um2	counts/10002um	Mean	SD	p
GCL	117.875	189.2	65.6412	124.239	62.0248	0.0323788
IPL	14.2103	50.165	25.5044	29.9599	18.3868	0.0541931
INL	49.3618	73.3937	21.6236	48.1264	25.9072	0.0434563
OPL	34.1935	76.9454	60.0735	57.0708	21.5335	0.0126989
ONL	7.46854	4.97396	13.6596	8.70069	4.47198	0.0476415

## Sheet: Fig 5f
soluble (teramer plus Dimer)
	Ctrl	KO
1	0.0201973	0.0721762
2	0.0381845	0.0467003
3	0.0293362	0.0255173
4	0.0160195	0.0172396
5	0.0247299	0.0232754
6	0.043919	0.0339117
7	0.00649066	0.0783501
8		0.0943133
9		0.0765079
Mean	0.0255539	0.0519991
SD	0.0128763	0.0286846
Mean (Normalized to 1)	1	2.03488
SD	0.503889	1.12252
p		0.0406213
Insoluble
	truncated		monomer		Intermediate		Oligomer
	Ctrl	KO	Ctrl	KO	Ctrl	KO	Ctrl	KO
	0.143433	3.46106	0.154297	2.89502	1.37305	6.0293	1.42236	9.34375
	0.105713	1.37085	0.0761719	0.931152	0.858398	4.16797	1.33813	4.62744
	0.230347	1.8479	0.374023	1.99561	2.15674	4.60986	3.97192	9.05884
Ave	0.159831	2.2266	0.201497	1.94059	1.46273	4.93571	2.24414	7.67668
SD	0.0639145	1.09536	0.154434	0.983089	0.653799	0.972506	1.4969	2.64455
Mean (Normalized to 1)	1	13.931	1	9.63086	1	3.37432	1	3.42076
SD	0.399889	6.85323	0.766431	4.87892	0.446973	0.664858	0.667024	1.17843
P		0.0310056		0.0388988		0.00682309		0.0363472

[truncated: 17 more sheets: Fig 6h, Fig 7b, Fig.7i, Fig. 8c, Fig. 8d, Fig. 8e, f, Fig.S1d, Fig.S1f, Fig S1h, Fig S2a, Fig. S2c, Fig. S3c, Fig. S4b, Fig. S6 c d, Fig. S7b c, related to Fig.3h, related to Fig.7g]
